# Supplementary material for: Immune Evasion Mechanism Mediated by ITPRIPL1 and Its Prognostic Implications in Glioma
Source: Brain Behav. 2025 Aug 12;15(8):e70762. doi: 10.1002/brb3.70762 (PMC12340539; doi:10.1002/brb3.70762)
Supplement: Supplementary file 3 — Supporting Table 1: brb370762‐sup‐0003‐tableS1.xlsx [file BRB3-15-e70762-s001.xlsx]

## Sheet: Table S1 
Table S1 Computational Molecular Docking Results of CB-Dock2
Protein	Ligand	CurPocket ID	Vina score	Cavity volume(Å3)
ITPRIPL1:AF-Q6GPH6-F1-model_v4	AZD8055:Conformer3D_COMPOUND_CID_25262965	C1	-9.4	1552
ITPRIPL1:AF-Q6GPH6-F1-model_v4	BMS-345541:Conformer3D_COMPOUND_CID_9813758	C1	-6.5	1552
ITPRIPL1:AF-Q6GPH6-F1-model_v4	Navitoclax:Structure2D_COMPOUND_CID_24978538	C1	-10.6	1552
