# Supplementary material for: Immune Evasion Mechanism Mediated by ITPRIPL1 and Its Prognostic Implications in Glioma
Source: Brain Behav. 2025 Aug 12;15(8):e70762. doi: 10.1002/brb3.70762 (PMC12340539; doi:10.1002/brb3.70762)
Supplement: Supplementary file 5 — Supporting Table 3: brb370762‐sup‐0005‐tableS3.xlsx [file BRB3-15-e70762-s004.xlsx]

## Sheet: Table S3
Table S3 The characteristics of signatures and their respective coefficients from previous studies used for comparison								Summary
model	PMID	Cancer	Author	Coef	symbol			Cancer	Number
Chen-29774872	29774872	GBM	Chen	1.55	TNNT1			LGG	22
Chen-29774872	29774872	GBM	Chen	0.49	DSG2			GBM	40
Chen-29774872	29774872	GBM	Chen	0.32	DNAI3			Glioma	33
Chen-29774872	29774872	GBM	Chen	0.25	HOXB7
Chen-29774872	29774872	GBM	Chen	0.2	ANXA1
Chen-29774872	29774872	GBM	Chen	0.19	HOXB2
Chen-29774872	29774872	GBM	Chen	-0.15	FERMT1
Chen-29774872	29774872	GBM	Chen	-0.19	MSTN
Chen-29774872	29774872	GBM	Chen	-0.2	BMP2
Chen-29774872	29774872	GBM	Chen	-0.32	HES6
Chen-29774872	29774872	GBM	Chen	-0.39	FREM3
Chen-29774872	29774872	GBM	Chen	-0.42	SLC25A48
Chen-29774872	29774872	GBM	Chen	-0.68	NCKAP5
Chen-29774872	29774872	GBM	Chen	-0.74	ABCG2
Chen-29774872	29774872	GBM	Chen	-1.71	SEZ6L
Chen-29774872	29774872	GBM	Chen	-4.09	FXYD6
Chen-29774872	29774872	GBM	Chen	-7.47	PDE8B
Kawaguchi-23745793	23745793	GBM	Kawaguchi	0.33	LOXL3
Kawaguchi-23745793	23745793	GBM	Kawaguchi	0.29	SLC25A19
Kawaguchi-23745793	23745793	GBM	Kawaguchi	0.29	CASP8
Kawaguchi-23745793	23745793	GBM	Kawaguchi	0.27	GPNMB
Kawaguchi-23745793	23745793	GBM	Kawaguchi	0.25	ITGA7
Kawaguchi-23745793	23745793	GBM	Kawaguchi	0.22	IL13RA2
Kawaguchi-23745793	23745793	GBM	Kawaguchi	0.22	MRRF
Kawaguchi-23745793	23745793	GBM	Kawaguchi	0.18	LMAN2L
Kawaguchi-23745793	23745793	GBM	Kawaguchi	0.16	RPL12
Kawaguchi-23745793	23745793	GBM	Kawaguchi	0.15	AMIGO2
Kawaguchi-23745793	23745793	GBM	Kawaguchi	0.15	LDHA
Kawaguchi-23745793	23745793	GBM	Kawaguchi	0.15	AFTPH
Kawaguchi-23745793	23745793	GBM	Kawaguchi	0.15	TBC1D19
Kawaguchi-23745793	23745793	GBM	Kawaguchi	0.09	EFNB2
Kawaguchi-23745793	23745793	GBM	Kawaguchi	0.08	ANGPTL1
Kawaguchi-23745793	23745793	GBM	Kawaguchi	0.02	ZFP91P1
Kawaguchi-23745793	23745793	GBM	Kawaguchi	0.02	SDHAF3
Kawaguchi-23745793	23745793	GBM	Kawaguchi	-0.01	C11orf71
Kawaguchi-23745793	23745793	GBM	Kawaguchi	-0.09	TMEM237
Kawaguchi-23745793	23745793	GBM	Kawaguchi	-0.11	ARHGAP39
Kawaguchi-23745793	23745793	GBM	Kawaguchi	-0.14	C10orf88
Kawaguchi-23745793	23745793	GBM	Kawaguchi	-0.21	MED29
Kawaguchi-23745793	23745793	GBM	Kawaguchi	-0.22	ASF1A
Kawaguchi-23745793	23745793	GBM	Kawaguchi	-0.28	ST6GAL2
Kawaguchi-23745793	23745793	GBM	Kawaguchi	-0.33	ARHGAP32
Kawaguchi-23745793	23745793	GBM	Kawaguchi	0.62	ITGA7
Kawaguchi-23745793	23745793	GBM	Kawaguchi	0.47	AFTPH
Kawaguchi-23745793	23745793	GBM	Kawaguchi	-0.63	ASF1A
Chai-29299749	29299749	GBM	Chai	0.2547	ADAMTSL4
Chai-29299749	29299749	GBM	Chai	0.0378	MRM2
Chai-29299749	29299749	GBM	Chai	0.0372	CLEC5A
Chai-29299749	29299749	GBM	Chai	0.0142	IBSP
Chai-29299749	29299749	GBM	Chai	-0.1338	SFXN4
Zhao-27900679	27900679	GBM	Zhao	0.5963	UBE2N
Zhao-27900679	27900679	GBM	Zhao	0.5666	POM121
Zhao-27900679	27900679	GBM	Zhao	0.5277	PGK1
Zhao-27900679	27900679	GBM	Zhao	0.5017	TIMM17A
Zhao-27900679	27900679	GBM	Zhao	0.4796	ASNS
Zhao-27900679	27900679	GBM	Zhao	0.4675	SLC30A7
Zhao-27900679	27900679	GBM	Zhao	0.4443	GPX7
Zhao-27900679	27900679	GBM	Zhao	0.4287	MSH2
Zhao-27900679	27900679	GBM	Zhao	0.4057	ARF4
Zhao-27900679	27900679	GBM	Zhao	0.3907	TPI1
Zhao-27900679	27900679	GBM	Zhao	0.39	MAP2K3
Zhao-27900679	27900679	GBM	Zhao	0.3635	PDK3
Zhao-27900679	27900679	GBM	Zhao	0.3511	RPA3
Zhao-27900679	27900679	GBM	Zhao	0.3511	YWHAZ
Zhao-27900679	27900679	GBM	Zhao	0.3258	ECE2
Zhao-27900679	27900679	GBM	Zhao	0.3235	SLC41A2
Zhao-27900679	27900679	GBM	Zhao	0.3198	E2F1
Zhao-27900679	27900679	GBM	Zhao	0.3161	SLC2A3
Zhao-27900679	27900679	GBM	Zhao	0.2632	AURKA
Zhao-27900679	27900679	GBM	Zhao	0.2559	ATF5
Zhao-27900679	27900679	GBM	Zhao	0.2321	ITGB7
Zhao-27900679	27900679	GBM	Zhao	0.2014	MAD2L1
Zhao-27900679	27900679	GBM	Zhao	0.1831	MKI67
Zhao-27900679	27900679	GBM	Zhao	0.1716	RRM2
Zhao-27900679	27900679	GBM	Zhao	0.1657	FOSL2
Zhao-27900679	27900679	GBM	Zhao	0.1444	BCL3
Zhao-27900679	27900679	GBM	Zhao	-0.1291	MYCN
Zhao-27900679	27900679	GBM	Zhao	-0.1424	HLF
Zhao-27900679	27900679	GBM	Zhao	-0.1581	PHKG1
Zhao-27900679	27900679	GBM	Zhao	-0.1992	GADD45A
Zhao-27900679	27900679	GBM	Zhao	-0.2029	SLC2A4
Zhao-27900679	27900679	GBM	Zhao	-0.2237	PDK4
Zhao-27900679	27900679	GBM	Zhao	-0.2449	HIP1R
Zhao-27900679	27900679	GBM	Zhao	-0.2456	TSPAN3
Zhao-27900679	27900679	GBM	Zhao	-0.257	OCLN
Zhao-27900679	27900679	GBM	Zhao	-0.2696	AARS1
Zhao-27900679	27900679	GBM	Zhao	-0.2893	ASF1A
Zhao-27900679	27900679	GBM	Zhao	-0.2998	PPP2CB
Zhao-27900679	27900679	GBM	Zhao	-0.3317	SLC12A4
Zhao-27900679	27900679	GBM	Zhao	-0.3472	GCDH
Zhao-27900679	27900679	GBM	Zhao	-0.3841	SLC22A6
Zhao-27900679	27900679	GBM	Zhao	-0.4335	LNPEP
Zhao-27900679	27900679	GBM	Zhao	-0.5191	COMT
Zhao-27900679	27900679	GBM	Zhao	-0.6328	PDK2
Zhao-27900679	27900679	GBM	Zhao	-0.6537	PPP2R5A
Li-31059035	31059035	GBM	Li	0.468	PAXIP1-AS2
Li-31059035	31059035	GBM	Li	0.397	GFOD3P
Li-31059035	31059035	GBM	Li	0.191	IGFBP7-AS1
Li-31059035	31059035	GBM	Li	-0.129	LASP1NB
Xia-32410107	32410107	GBM	Xia	0.2796	ANXA2R-OT1
Xia-32410107	32410107	GBM	Xia	0.2312	DLGAP1-AS1
Xia-32410107	32410107	GBM	Xia	0.1905	PAXIP1-AS2
Xia-32410107	32410107	GBM	Xia	0.0982	H19
Xia-32410107	32410107	GBM	Xia	0.0875	FEZF1-AS1
Xia-32410107	32410107	GBM	Xia	0.0872	ARHGEF26-AS1
Xia-32410107	32410107	GBM	Xia	0.0861	HOXD-AS2
Xia-32410107	32410107	GBM	Xia	0.07	HOTAIRM1
Xia-32410107	32410107	GBM	Xia	-0.1674	WDR11-DT
Xia-32410107	32410107	GBM	Xia	-0.2811	THAP7-AS1
Xia-32410107	32410107	GBM	Xia	-0.3733	LINC00205
Xia-32410107	32410107	GBM	Xia	0.2796	ANXA2R-OT1
Xia-32410107	32410107	GBM	Xia	0.2312	DLGAP1-AS1
Xia-32410107	32410107	GBM	Xia	0.1905	PAXIP1-AS2
Xia-32410107	32410107	GBM	Xia	0.0982	H19
Xia-32410107	32410107	GBM	Xia	0.0875	FEZF1-AS1
Xia-32410107	32410107	GBM	Xia	0.0872	ARHGEF26-AS1
Xia-32410107	32410107	GBM	Xia	0.0861	HOXD-AS2
Xia-32410107	32410107	GBM	Xia	0.07	HOTAIRM1
Xia-32410107	32410107	GBM	Xia	-0.1674	WDR11-DT
Xia-32410107	32410107	GBM	Xia	-0.2811	THAP7-AS1
Xia-32410107	32410107	GBM	Xia	-0.3733	LINC00205
Luo-33550903	33550903	GBM	Luo	5.73	EYA3
Luo-33550903	33550903	GBM	Luo	5.13	ITPRIPL1
Luo-33550903	33550903	GBM	Luo	4.99	SP1
Luo-33550903	33550903	GBM	Luo	4.77	ZSCAN20
Luo-33550903	33550903	GBM	Luo	4.58	ZNF217
Luo-33550903	33550903	GBM	Luo	0.27	GPR162
Luo-33550903	33550903	GBM	Luo	0.26	CHGB
Luo-33550903	33550903	GBM	Luo	0.25	DISP2
Luo-33550903	33550903	GBM	Luo	0.23	AQP7
Luo-33550903	33550903	GBM	Luo	0.22	CKMT1B
Liu-34026352	34026352	GBM	Liu	0.713	RNF10
Liu-34026352	34026352	GBM	Liu	0.593	MTPN
Liu-34026352	34026352	GBM	Liu	0.54	RTN4
Liu-34026352	34026352	GBM	Liu	0.518	HSPA5
Liu-34026352	34026352	GBM	Liu	0.511	PLD3
Liu-34026352	34026352	GBM	Liu	0.495	GRN
Liu-34026352	34026352	GBM	Liu	0.467	FLII
Liu-34026352	34026352	GBM	Liu	0.397	NDUFB2
Liu-34026352	34026352	GBM	Liu	0.365	DKK3
Liu-34026352	34026352	GBM	Liu	0.361	MAP1LC3A
Liu-34026352	34026352	GBM	Liu	0.329	SERPINE2
Liu-34026352	34026352	GBM	Liu	0.285	TTYH3
Liu-34026352	34026352	GBM	Liu	0.258	SCG5
Liu-34026352	34026352	GBM	Liu	0.25	FN1
Liu-34026352	34026352	GBM	Liu	0.239	TAGLN2
Liu-34026352	34026352	GBM	Liu	0.207	LY6E
Liu-34026352	34026352	GBM	Liu	-0.241	RPS19
Liu-34026352	34026352	GBM	Liu	-0.411	EIF3L
Liu-34026352	34026352	GBM	Liu	-0.477	EIF4A2
Liu-34026352	34026352	GBM	Liu	-0.594	FDPS
Liang-30613154	30613154	GBM	Liang	1.1881	LINC00645
Liang-30613154	30613154	GBM	Liang	1.0441	SWINGN
Liang-30613154	30613154	GBM	Liang	0.8363	CRMA
Liang-30613154	30613154	GBM	Liang	0.2969	PRRT3-AS1
Liang-30613154	30613154	GBM	Liang	0.1116	LBX2-AS1
Liang-30613154	30613154	GBM	Liang	-1.1629	LINC00641
Lin-34024193	34024193	GBM	Lin	-1.5148	SLC9A1
Lin-34024193	34024193	GBM	Lin	-1.1994	AQP3
Lin-34024193	34024193	GBM	Lin	-0.5515	CAV1
Lin-34024193	34024193	GBM	Lin	-0.3198	PML
Lin-34024193	34024193	GBM	Lin	-0.304	PHB2
Lin-34024193	34024193	GBM	Lin	-0.0732	PLOD2
Lin-34024193	34024193	GBM	Lin	0.4985	CYGB
Lin-34024193	34024193	GBM	Lin	0.3956	ADM
Lin-34024193	34024193	GBM	Lin	0.3893	HSPBAP1
Lin-34024193	34024193	GBM	Lin	0.3061	PAK1
Lin-34024193	34024193	GBM	Lin	0.164	MMP14
Lin-34024193	34024193	GBM	Lin	0.0822	SUV39H2
Lin-34024193	34024193	GBM	Lin	0.0789	MMP2
Lin-34024193	34024193	GBM	Lin	0.0704	PSMC2
Wang-27713134	27713134	GBM	Wang	0.378	KCNN4
Wang-27713134	27713134	GBM	Wang	-0.255	KCNJ10
Wang-27713134	27713134	GBM	Wang	-0.48	KCNB1
Niu-33392085	33392085	GBM	Niu	0.681	TBX5-AS1
Niu-33392085	33392085	GBM	Niu	-0.537	WDR11-DT
Niu-33392085	33392085	GBM	Niu	-0.799	NDUFA6-DT
Niu-33392085	33392085	GBM	Niu	-1.153	LINC01545
Niu-33392085	33392085	GBM	Niu	-1.558	FRY-AS1
Hu-32913540	32913540	GBM	Hu	0.1625	MDK
Hu-32913540	32913540	GBM	Hu	0.1506	CCN3
Hu-32913540	32913540	GBM	Hu	-0.1372	LIF
Hu-32913540	32913540	GBM	Hu	-0.1983	GKN1
Hu-32913540	32913540	GBM	Hu	-0.3286	BMP2
Hu-32913540	32913540	GBM	Hu	-0.3613	SEMA3G
Wang-30279734	30279734	GBM	Wang	0.238	GIT2
Wang-30279734	30279734	GBM	Wang	0.057	RUNX1
Wang-30279734	30279734	GBM	Wang	0.048	PPARG
Wang-30279734	30279734	GBM	Wang	0.041	ACSL1
Wang-30279734	30279734	GBM	Wang	0.024	RAP1B
Wang-30279734	30279734	GBM	Wang	0.001	TGFBR2
Pan-31960992	31960992	GBM	Pan	0.1	RYR3
Pan-31960992	31960992	GBM	Pan	-0.1	GRIA2
Luedi-27653222	27653222	GBM	Luedi	0.218	ABCA5
Luedi-27653222	27653222	GBM	Luedi	0.185	XRCC2
Luedi-27653222	27653222	GBM	Luedi	0.137	LRRTM2
Luedi-27653222	27653222	GBM	Luedi	0.098	ITGA6
Luedi-27653222	27653222	GBM	Luedi	0.097	FKBP5
Luedi-27653222	27653222	GBM	Luedi	0.056	BRCA2
Luedi-27653222	27653222	GBM	Luedi	0.041	MT1X
Luedi-27653222	27653222	GBM	Luedi	0.03	PCDHB12
Luedi-27653222	27653222	GBM	Luedi	0.021	NEFL
Luedi-27653222	27653222	GBM	Luedi	0.001	PCDHB8
Luedi-27653222	27653222	GBM	Luedi	-0.007	TIMP4
Luedi-27653222	27653222	GBM	Luedi	-0.056	ALDH7A1
Luedi-27653222	27653222	GBM	Luedi	-0.086	PRKAA2
Luedi-27653222	27653222	GBM	Luedi	-0.167	LIFR
Luedi-27653222	27653222	GBM	Luedi	-0.204	CHD7
Luedi-27653222	27653222	GBM	Luedi	0.311	MT1X
Luedi-27653222	27653222	GBM	Luedi	0.285	LRRTM2
Luedi-27653222	27653222	GBM	Luedi	0.247	PCDHB8
Luedi-27653222	27653222	GBM	Luedi	0.208	ITGA6
Luedi-27653222	27653222	GBM	Luedi	0.188	ABCA5
Luedi-27653222	27653222	GBM	Luedi	0.1	ALDH7A1
Luedi-27653222	27653222	GBM	Luedi	0.066	PCDHB12
Luedi-27653222	27653222	GBM	Luedi	0.044	BRCA2
Luedi-27653222	27653222	GBM	Luedi	0.038	FKBP5
Luedi-27653222	27653222	GBM	Luedi	-0.043	XRCC2
Luedi-27653222	27653222	GBM	Luedi	-0.085	NEFL
Luedi-27653222	27653222	GBM	Luedi	-0.129	TIMP4
Luedi-27653222	27653222	GBM	Luedi	-0.13	CHD7
Luedi-27653222	27653222	GBM	Luedi	-0.198	LIFR
Luedi-27653222	27653222	GBM	Luedi	-0.395	PRKAA2
Bahargava-28035070	28035070	GBM	Bahargava	0.266	NOL3
Bahargava-28035070	28035070	GBM	Bahargava	0.101	HERC5
Bahargava-28035070	28035070	GBM	Bahargava	-0.248	SUCLG1
Bahargava-28035070	28035070	GBM	Bahargava	-0.491	AFF3
Chen-32952656	32952656	GBM	Chen	2.1026	ZNF117
Chen-32952656	32952656	GBM	Chen	0.6481	KIF11
Chen-32952656	32952656	GBM	Chen	0.5368	SIRPD
Chen-32952656	32952656	GBM	Chen	0.4152	DDAH2
Chen-32952656	32952656	GBM	Chen	-0.4264	FHDC1
Chen-32952656	32952656	GBM	Chen	-0.6095	BMT2
Wang-31379707	31379707	GBM	Wang	0.5536	DES
Wang-31379707	31379707	GBM	Wang	0.281	HOXC11
Wang-31379707	31379707	GBM	Wang	0.0995	CLEC5A
Wang-31379707	31379707	GBM	Wang	0.0566	POSTN
Wang-31379707	31379707	GBM	Wang	-0.734	RANBP17
Cai-25978454	25978454	GBM	Cai	0.589	CCR2
Cai-25978454	25978454	GBM	Cai	0.167	IL17B
Cai-25978454	25978454	GBM	Cai	0.154	IL17RA
Cai-25978454	25978454	GBM	Cai	0.054	IL10RB
Cai-25978454	25978454	GBM	Cai	0.016	CXCL10
Cai-25978454	25978454	GBM	Cai	0.001	CCL2
Wang-33859933	33859933	GBM	Wang	0.819	TRIM22
Wang-33859933	33859933	GBM	Wang	0.807	FGFR2
Wang-33859933	33859933	GBM	Wang	0.612	MSTN
Wang-33859933	33859933	GBM	Wang	0.6	GDF11
Wang-33859933	33859933	GBM	Wang	0.441	PRKCB
Wang-33859933	33859933	GBM	Wang	-0.385	SLC11A1
Wang-33859933	33859933	GBM	Wang	-0.398	OXTR
Wang-33859933	33859933	GBM	Wang	-0.411	CCN3
Wang-33859933	33859933	GBM	Wang	-0.498	IL13RA2
Wang-33859933	33859933	GBM	Wang	-0.743	OSMR
Cheng-27225222	27225222	GBM	Cheng	0.2584	IL10
Cheng-27225222	27225222	GBM	Cheng	0.1658	IL6
Cheng-27225222	27225222	GBM	Cheng	0.1543	FCGR2B
Cheng-27225222	27225222	GBM	Cheng	0.1223	MMP9
Cheng-27225222	27225222	GBM	Cheng	0.1165	CCL18
Cheng-27225222	27225222	GBM	Cheng	-0.1811	ZBTB16
Cheng-27225222	27225222	GBM	Cheng	-0.4046	AIMP1
Cheng-27225222	27225222	GBM	Cheng	-0.6718	FOXO3
Zhao-31531345	31531345	GBM	Zhao	0.151	NELL1
Zhao-31531345	31531345	GBM	Zhao	0.0945	SDR16C5
Zhao-31531345	31531345	GBM	Zhao	-0.0614	LRRC10
Zhao-31531345	31531345	GBM	Zhao	-0.0854	HOXA13
Zhao-31531345	31531345	GBM	Zhao	-0.0881	BPIFB2
Zhao-31531345	31531345	GBM	Zhao	-0.1441	XIRP2
Cheng-31632439	31632439	GBM	Cheng	0.332	SNAI2
Cheng-31632439	31632439	GBM	Cheng	0.318	LHX2
Cheng-31632439	31632439	GBM	Cheng	0.264	MEOX2
Cheng-31632439	31632439	GBM	Cheng	-0.349	ZNF22
Chen-32968155	32968155	GBM	Chen	0.3674	NR1D1
Chen-32968155	32968155	GBM	Chen	0.2582	ELN
Chen-32968155	32968155	GBM	Chen	0.1846	FGF14
Chen-32968155	32968155	GBM	Chen	0.1746	S100A9
Chen-32968155	32968155	GBM	Chen	0.1724	MET
Chen-32968155	32968155	GBM	Chen	0.0811	IL13RA2
Chen-32968155	32968155	GBM	Chen	-0.1384	CRLF1
Chen-32968155	32968155	GBM	Chen	-0.1993	EDNRB
Chen-32968155	32968155	GBM	Chen	-0.3123	HSPA1A
Chen-32968155	32968155	GBM	Chen	-0.3257	EDNRA
Chen-32968155	32968155	GBM	Chen	-0.3423	HDGF
Chen-32968155	32968155	GBM	Chen	-0.8632	GRAP2
Chen-32968155	32968155	GBM	Chen	-1.128	PI15
Chen-32968155	32968155	GBM	Chen	-1.6907	GALR2
Cai-32528873	32528873	GBM	Cai	1.5	STC1
Cai-32528873	32528873	GBM	Cai	1.47	NKX3-1
Cai-32528873	32528873	GBM	Cai	1.36	ARMC10
Cai-32528873	32528873	GBM	Cai	1.19	BET1
Cai-32528873	32528873	GBM	Cai	0.98	PTPRN2
Cai-32528873	32528873	GBM	Cai	0.86	MROH8
Wang-32065482	32065482	GBM	Wang	0.2152	LGALS8
Wang-32065482	32065482	GBM	Wang	0.1052	DIRAS3
Wang-32065482	32065482	GBM	Wang	-0.3603	MAPK8
Wang-32065482	32065482	GBM	Wang	-0.2851	STAM
Qin-32534425	32534425	GBM	Qin	0.392	S100A8
Qin-32534425	32534425	GBM	Qin	0.368	IGLL5
Qin-32534425	32534425	GBM	Qin	0.174	CXCL1
Bao-23663361	23663361	GBM	Bao	0.911	CST4
Bao-23663361	23663361	GBM	Bao	0.518	SPATA6
Bao-23663361	23663361	GBM	Bao	0.397	KCNF1
Bao-23663361	23663361	GBM	Bao	-0.435	ALCAM
Bao-23663361	23663361	GBM	Bao	-0.761	LHX6
Zhou-21234290	21234290	GBM	Zhou	1.15	MSI1
Zhou-21234290	21234290	GBM	Zhou	0.66	BMI1
Zhou-21234290	21234290	GBM	Zhou	0.01	EGFR
Zhou-21234290	21234290	GBM	Zhou	0	CDK4
Zhou-21234290	21234290	GBM	Zhou	-0.03	MMP2
Zhou-21234290	21234290	GBM	Zhou	-0.06	VEGFA
Zhou-21234290	21234290	GBM	Zhou	-0.1	PTEN
Zhou-21234290	21234290	GBM	Zhou	-0.1	RPS9
Zhou-21234290	21234290	GBM	Zhou	-0.11	PAX6
Zhou-21234290	21234290	GBM	Zhou	-0.13	PROM1
Zhou-21234290	21234290	GBM	Zhou	-0.17	MELK
Zhou-21234290	21234290	GBM	Zhou	-0.19	IGFBP2
Zhou-21234290	21234290	GBM	Zhou	-0.2	ABCG2
Chen-32964440	32964440	GBM	Chen	0.4336	STEAP2
Chen-32964440	32964440	GBM	Chen	0.2201	STEAP3
Ye-31632497	31632497	GBM	Ye	1.84	EIF3D
Ye-31632497	31632497	GBM	Ye	1.52	ECHS1
Ye-31632497	31632497	GBM	Ye	0.93	PLOD1
Ye-31632497	31632497	GBM	Ye	0.87	VTI1B
Ye-31632497	31632497	GBM	Ye	0.72	ADI1
Ye-31632497	31632497	GBM	Ye	0.7	NEDD9
Ye-31632497	31632497	GBM	Ye	0.34	GPNMB
Ye-31632497	31632497	GBM	Ye	-0.26	RCAN2
Ye-31632497	31632497	GBM	Ye	-0.95	ERCC1
Ye-31632497	31632497	GBM	Ye	-0.97	CALCOCO2
Ye-31632497	31632497	GBM	Ye	-1.09	MTDH
Ye-31632497	31632497	GBM	Ye	-1.18	PCNA
Ye-31632497	31632497	GBM	Ye	-1.93	ATP6V1E1
Wang-32021258	32021258	GBM	Wang	-6.64	ZKSCAN3
Wang-32021258	32021258	GBM	Wang	-0.85	RRAGB
Wang-32021258	32021258	GBM	Wang	-0.72	PHYHIP
Wang-32021258	32021258	GBM	Wang	-0.52	UBQLN4
Wang-32021258	32021258	GBM	Wang	-0.19	MSTN
Wang-32021258	32021258	GBM	Wang	1.61	MTMR14
Wang-32021258	32021258	GBM	Wang	0.63	LENG9
Wang-32021258	32021258	GBM	Wang	0.44	P4HB
Wang-32021258	32021258	GBM	Wang	0.39	TCIRG1
Wang-32021258	32021258	GBM	Wang	0.37	HSPA5
Wang-32021258	32021258	GBM	Wang	0.3	DRAM1
Wang-32021258	32021258	GBM	Wang	0.24	CTSD
Wang-32021258	32021258	GBM	Wang	0.17	S100A8
Wang-32021258	32021258	GBM	Wang	0.17	CCL2
Fatai-29614978	29614978	GBM	Fatai	0.4934	FZD7
Fatai-29614978	29614978	GBM	Fatai	0.4121	PPARGC1A
Fatai-29614978	29614978	GBM	Fatai	0.285	GADD45G
Fatai-29614978	29614978	GBM	Fatai	0.2434	FZD3
Fatai-29614978	29614978	GBM	Fatai	0.2324	CDC6
Fatai-29614978	29614978	GBM	Fatai	0.1759	DKK1
Fatai-29614978	29614978	GBM	Fatai	0.1479	PIK3CA
Fatai-29614978	29614978	GBM	Fatai	0.1461	SFRP4
Fatai-29614978	29614978	GBM	Fatai	0.1415	CDKN2A
Fatai-29614978	29614978	GBM	Fatai	0.1103	IGFBP3
Fatai-29614978	29614978	GBM	Fatai	0.0837	STMN1
Fatai-29614978	29614978	GBM	Fatai	0.0746	CCND1
Fatai-29614978	29614978	GBM	Fatai	0.0641	PRKAR2B
Fatai-29614978	29614978	GBM	Fatai	0.0615	POLE3
Fatai-29614978	29614978	GBM	Fatai	0.0485	GSTT1
Fatai-29614978	29614978	GBM	Fatai	0.0262	PDGFRA
Fatai-29614978	29614978	GBM	Fatai	-0.0001	STAG3L4
Fatai-29614978	29614978	GBM	Fatai	-0.0176	PLA2G5
Fatai-29614978	29614978	GBM	Fatai	-0.0199	SH2B2
Fatai-29614978	29614978	GBM	Fatai	-0.0268	VEGFA
Fatai-29614978	29614978	GBM	Fatai	-0.0285	CDKN1C
Fatai-29614978	29614978	GBM	Fatai	-0.0665	IRS2
Fatai-29614978	29614978	GBM	Fatai	-0.0899	CCNA1
Fatai-29614978	29614978	GBM	Fatai	-0.1009	LIFR
Fatai-29614978	29614978	GBM	Fatai	-0.1187	INHBB
Fatai-29614978	29614978	GBM	Fatai	-0.1215	ABL1
Fatai-29614978	29614978	GBM	Fatai	-0.1216	SFRP1
Fatai-29614978	29614978	GBM	Fatai	-0.1244	HSPA1B
Fatai-29614978	29614978	GBM	Fatai	-0.1319	THBS2
Fatai-29614978	29614978	GBM	Fatai	-0.168	ID4
Fatai-29614978	29614978	GBM	Fatai	-0.2292	GHR
Fatai-29614978	29614978	GBM	Fatai	-0.3916	THBS3
Fatai-29614978	29614978	GBM	Fatai	-0.4071	PYGB
Fatai-29614978	29614978	GBM	Fatai	-0.4975	CCNE1
Fatai-29614978	29614978	GBM	Fatai	-0.5268	CDK2
Wang-31844032	31844032	GBM	Wang	0.269	MAP1LC3A
Wang-31844032	31844032	GBM	Wang	0.139	ITGA3
Wang-31844032	31844032	GBM	Wang	0.132	NRG1
Airmappamagan-23646114	23646114	GBM	Airmappamagan	0.1727	SNCA
Airmappamagan-23646114	23646114	GBM	Airmappamagan	0.1369	CCL2
Airmappamagan-23646114	23646114	GBM	Airmappamagan	0.0921	OLFM1
Airmappamagan-23646114	23646114	GBM	Airmappamagan	0.0731	MBP
Airmappamagan-23646114	23646114	GBM	Airmappamagan	0.0319	AGT
Airmappamagan-23646114	23646114	GBM	Airmappamagan	0.0307	CPE
Airmappamagan-23646114	23646114	GBM	Airmappamagan	0.0118	PACSIN1
Airmappamagan-23646114	23646114	GBM	Airmappamagan	0.0044	CHI3L1
Airmappamagan-23646114	23646114	GBM	Airmappamagan	-0.0515	EGFR
Airmappamagan-23646114	23646114	GBM	Airmappamagan	-0.0795	IGFBPL1
Airmappamagan-23646114	23646114	GBM	Airmappamagan	-0.0805	SOD2
Airmappamagan-23646114	23646114	GBM	Airmappamagan	-0.0813	CALCRL
Airmappamagan-23646114	23646114	GBM	Airmappamagan	-0.1236	TOP2A
Airmappamagan-23646114	23646114	GBM	Airmappamagan	-0.2097	MCF2
Zhu-31428519	31428519	GBM	Zhu	0.237	ISG20
Zhu-31428519	31428519	GBM	Zhu	0.173	SOCS3
Zhu-31428519	31428519	GBM	Zhu	-0.2829	IRF9
Zhu-31428519	31428519	GBM	Zhu	-0.2914	NLRC5
Zhu-31428519	31428519	GBM	Zhu	-0.4303	IFIT5
Vauleon-22980038	22980038	GBM	Vauleon	2.109	ACVR2A
Vauleon-22980038	22980038	GBM	Vauleon	0.913	ARG1
Vauleon-22980038	22980038	GBM	Vauleon	0.86	MNX1
Vauleon-22980038	22980038	GBM	Vauleon	0.744	CD22
Vauleon-22980038	22980038	GBM	Vauleon	-1.028	FGF2
Vauleon-22980038	22980038	GBM	Vauleon	-1.328	RPS19
Hou-31032367	31032367	GBM	Hou	0.8933	NELL1
Hou-31032367	31032367	GBM	Hou	0.8021	TMEM233
Hou-31032367	31032367	GBM	Hou	0.6847	GUCA1A
Hou-31032367	31032367	GBM	Hou	0.505	HOXD11
Hou-31032367	31032367	GBM	Hou	0.4984	KRT19
Hou-31032367	31032367	GBM	Hou	0.4893	CCL7
Hou-31032367	31032367	GBM	Hou	0.2842	HOXC11
Hou-31032367	31032367	GBM	Hou	0.263	MEPE
Hou-31032367	31032367	GBM	Hou	0.2158	MLPH
Hou-31032367	31032367	GBM	Hou	0.2119	INSL3
Hou-31032367	31032367	GBM	Hou	0.1841	TBX5
Hou-31032367	31032367	GBM	Hou	0.0502	CPNE9
Hou-31032367	31032367	GBM	Hou	-0.586	HOXA11
Hou-31032367	31032367	GBM	Hou	-1.492	KHDRBS2
Li-37679037	37679037	GBM	Li	_0.153769169	AGO2
Li-37679037	37679037	GBM	Li	0.779436	CYFIP1
Li-37679037	37679037	GBM	Li	1.01134	DCP2
Li-37679037	37679037	GBM	Li	_0.291125099	EIF4E1B
Li-37679037	37679037	GBM	Li	1.38656	EIF4G3
Li-37679037	37679037	GBM	Li	_0.855099724	GEMIN5
Li-37679037	37679037	GBM	Li	0.342305	METTL1
Li-37679037	37679037	GBM	Li	0.167863	NCBP1
Li-37679037	37679037	GBM	Li	_0.259625133	NUDT11
Li-37679037	37679037	GBM	Li	0.126876	NUDT16
Li-37679037	37679037	GBM	Li	0.0226292	SNUPN
Li-37679037	37679037	GBM	Li	0.374923	WDR4
Li-37679037	37679037	GBM	Li	_0.193499115	LARP1
Chai-30810537	30810537	Glioma	Chai	0.34	YTHDF2
Chai-30810537	30810537	Glioma	Chai	0.151	ALKBH5
Chai-30810537	30810537	Glioma	Chai	0.116	RBM15
Chai-30810537	30810537	Glioma	Chai	0.103	WTAP
Chai-30810537	30810537	Glioma	Chai	0.076	YTHDF1
Chai-30810537	30810537	Glioma	Chai	-0.154	FTO
Chai-30810537	30810537	Glioma	Chai	-0.473	YTHDC1
Zeng-31907037	31907037	Glioma	Zeng	0.171	HPX
Zeng-31907037	31907037	Glioma	Zeng	-0.305	IL17D
Zeng-31907037	31907037	Glioma	Zeng	-0.143	ATL1
Zeng-31907037	31907037	Glioma	Zeng	-0.132	KLHDC1
Zeng-31907037	31907037	Glioma	Zeng	-0.124	TRIM67
Zeng-31907037	31907037	Glioma	Zeng	-0.096	NCAM2
Zeng-31907037	31907037	Glioma	Zeng	-0.094	GRIA3
Liu-33879726	33879726	Glioma	Liu	0.1073	SDC1
Liu-33879726	33879726	Glioma	Liu	0.1006	SPP1
Liu-33879726	33879726	Glioma	Liu	0.0962	PARVB
Liu-33879726	33879726	Glioma	Liu	0.094	FLNC
Liu-33879726	33879726	Glioma	Liu	0.0529	RAP1B
Liu-33879726	33879726	Glioma	Liu	0.0294	VEGFA
Liu-33879726	33879726	Glioma	Liu	-0.0132	PIK3CA
Liu-33879726	33879726	Glioma	Liu	-0.0604	PGF
Trong-30257451	30257451	Glioma	Trong	0.132	OTP
Trong-30257451	30257451	Glioma	Trong	0.132	PLOD1
Trong-30257451	30257451	Glioma	Trong	0.1	WNT6
Trong-30257451	30257451	Glioma	Trong	-0.021	FAM162A
Trong-30257451	30257451	Glioma	Trong	-0.175	LYVE1
Lin-32500034	32500034	Glioma	Lin	1.29	GAPDH
Lin-32500034	32500034	Glioma	Lin	1.18	JUN
Lin-32500034	32500034	Glioma	Lin	1.12	LDHA
Lin-32500034	32500034	Glioma	Lin	0.9	VEGFA
Lin-32500034	32500034	Glioma	Lin	0.51	CFH
Tan-33732284	33732284	Glioma	Tan	0.2138	PLAT
Tan-33732284	33732284	Glioma	Tan	0.2005	ELF5
Tan-33732284	33732284	Glioma	Tan	0.1552	ETV2
Tan-33732284	33732284	Glioma	Tan	0.128	IL4I1
Tan-33732284	33732284	Glioma	Tan	0.1046	RGS16
Tan-33732284	33732284	Glioma	Tan	0.0885	CAVIN1
Tan-33732284	33732284	Glioma	Tan	0.061	BTN2A2
Tan-33732284	33732284	Glioma	Tan	0.0115	ELF4
Tan-33732284	33732284	Glioma	Tan	-0.0418	HMX1
Tan-33732284	33732284	Glioma	Tan	-0.0858	LUZP2
Tan-33732284	33732284	Glioma	Tan	-0.1348	FAAH
Gong-33790966	33790966	Glioma	Gong	0.1127	ABCC3
Gong-33790966	33790966	Glioma	Gong	0.0025	COL4A1
Gong-33790966	33790966	Glioma	Gong	0.0005	ANXA1
Gong-33790966	33790966	Glioma	Gong	0.0003	IGFBP2
Gong-33790966	33790966	Glioma	Gong	0.0002	PDPN
Gong-33790966	33790966	Glioma	Gong	0.0001	COL4A2
Gong-33790966	33790966	Glioma	Gong	0.0001	SERPINA3
Gong-33790966	33790966	Glioma	Gong	-0.0001	TGFB1
Gong-33790966	33790966	Glioma	Gong	-0.0003	COL1A1
Gong-33790966	33790966	Glioma	Gong	-0.0006	CD14
Gong-33790966	33790966	Glioma	Gong	-0.0006	S100A4
Gong-33790966	33790966	Glioma	Gong	-0.0007	SMOC1
Gong-33790966	33790966	Glioma	Gong	-0.0022	SCG3
Gong-33790966	33790966	Glioma	Gong	-0.0046	JPH3
Gong-33790966	33790966	Glioma	Gong	-0.0062	RTP5
Liu-32060643	32060643	Glioma	Liu	0.0767	RAD18
Liu-32060643	32060643	Glioma	Liu	0.0257	MSH2
Fan-32964017	32964017	Glioma	Fan	1.3766	MUL1
Fan-32964017	32964017	Glioma	Fan	0.4026	NPC1
Fan-32964017	32964017	Glioma	Fan	-0.4633	TRIM13
Liu-32733879	32733879	Glioma	Liu	-4.6264	ALOX12B
Liu-32733879	32733879	Glioma	Liu	-17.1096	AKR1C2
Liu-32733879	32733879	Glioma	Liu	-1.8757	NCOA4
Liu-32733879	32733879	Glioma	Liu	-1.8467	HMGCR
Liu-32733879	32733879	Glioma	Liu	-1.4406	CBS
Liu-32733879	32733879	Glioma	Liu	-1.0957	GCLC
Liu-32733879	32733879	Glioma	Liu	-0.1096	CISD1
Liu-32733879	32733879	Glioma	Liu	-0.0453	EMC2
Liu-32733879	32733879	Glioma	Liu	6.2303	ALOX5
Liu-32733879	32733879	Glioma	Liu	3.9247	ALOX5AP
Liu-32733879	32733879	Glioma	Liu	2.3633	CD44
Liu-32733879	32733879	Glioma	Liu	1.06	FANCD2
Liu-32733879	32733879	Glioma	Liu	0.8154	NFE2L2
Liu-32733879	32733879	Glioma	Liu	0.6903	ATP5MC3
Liu-32733879	32733879	Glioma	Liu	0.5453	HSPB1
Liu-32733879	32733879	Glioma	Liu	0.0822	GCLM
Liu-32733879	32733879	Glioma	Liu	0.0529	DPP4
Liu-32733879	32733879	Glioma	Liu	0.0406	LPCAT3
Liu-32733879	32733879	Glioma	Liu	0.0326	SAT1
Wang-32974125	32974125	Glioma	Wang	1.167	NSUN4
Wang-32974125	32974125	Glioma	Wang	0.884	NOP2
Wang-32974125	32974125	Glioma	Wang	0.19	NSUN5
Wang-32974125	32974125	Glioma	Wang	0.014	NSUN7
Wang-32974125	32974125	Glioma	Wang	-0.161	NSUN6
Li-33186124	33186124	Glioma	Li	0.29	NAGA
Li-33186124	33186124	Glioma	Li	0.101	HAVCR2
Li-33186124	33186124	Glioma	Li	0.063	CD37
Li-33186124	33186124	Glioma	Li	0.023	FCER1G
Li-33186124	33186124	Glioma	Li	-0.005	C1QC
Li-33186124	33186124	Glioma	Li	-0.04	AIF1
Li-33186124	33186124	Glioma	Li	-0.092	HCK
Li-33186124	33186124	Glioma	Li	-0.128	LPAR5
Chen-29169920	29169920	Glioma	Chen	0.319	HK3
Chen-29169920	29169920	Glioma	Chen	0.269	LDHA
Chen-29169920	29169920	Glioma	Chen	0.242	GALM
Chen-29169920	29169920	Glioma	Chen	0.218	ENO1
Chen-29169920	29169920	Glioma	Chen	0.213	PKM
Chen-29169920	29169920	Glioma	Chen	0.211	HK2
Chen-29169920	29169920	Glioma	Chen	0.194	GAPDH
Chen-29169920	29169920	Glioma	Chen	-0.181	PKLR
Chen-29169920	29169920	Glioma	Chen	-0.296	LDHB
Chen-29169920	29169920	Glioma	Chen	-0.414	ALDOB
Tu-33634092	33634092	Glioma	Tu	0.0468	PABPC3
Tu-33634092	33634092	Glioma	Tu	0.0424	RDM1
Tu-33634092	33634092	Glioma	Tu	0.0243	ISG20
Tu-33634092	33634092	Glioma	Tu	0.0213	FBXO17
Tu-33634092	33634092	Glioma	Tu	0.0166	APOBEC3F
Tu-33634092	33634092	Glioma	Tu	0.009	SPATS2L
Tu-33634092	33634092	Glioma	Tu	0.007	ANG
Tu-33634092	33634092	Glioma	Tu	0.0064	TTF2
Tu-33634092	33634092	Glioma	Tu	0.0038	KHNYN
Tu-33634092	33634092	Glioma	Tu	0.0019	LSM12
Tu-33634092	33634092	Glioma	Tu	0.0004	PNRC2
Tu-33634092	33634092	Glioma	Tu	0	CARHSP1
Tu-33634092	33634092	Glioma	Tu	-0.0029	CTIF
Tu-33634092	33634092	Glioma	Tu	-0.0078	GNL1
Wang-33376548	33376548	Glioma	Wang	-0.0172	BMP2
Wang-33376548	33376548	Glioma	Wang	-0.01	CALCRL
Wang-33376548	33376548	Glioma	Wang	0.1231	IL24
Wang-33376548	33376548	Glioma	Wang	0.0524	HNF4G
Wang-33376548	33376548	Glioma	Wang	0.0487	TRIM5
Wang-33376548	33376548	Glioma	Wang	0.0396	NOX4
Wang-33376548	33376548	Glioma	Wang	0.0235	SOCS1
Wang-33376548	33376548	Glioma	Wang	0.0224	APOBEC3C
Wang-33376548	33376548	Glioma	Wang	0.0159	BIRC5
Wang-33376548	33376548	Glioma	Wang	0.0099	CMTM3
Wang-33376548	33376548	Glioma	Wang	0.0061	JAG1
Wang-33376548	33376548	Glioma	Wang	0.0035	FCER1G
Wang-33376548	33376548	Glioma	Wang	0.0007	TNC
Wang-33376548	33376548	Glioma	Wang	0.0001	VIM
Wang-33376548	33376548	Glioma	Wang	0.0001	CDK4
Xu-33194668	33194668	Glioma	Xu	0.9724	MAPK3
Xu-33194668	33194668	Glioma	Xu	0.8124	NFE2L2
Xu-33194668	33194668	Glioma	Xu	0.665	NPC1
Xu-33194668	33194668	Glioma	Xu	0.3143	BIRC5
Xu-33194668	33194668	Glioma	Xu	0.3004	IKBKE
Xu-33194668	33194668	Glioma	Xu	0.2996	FKBP1B
Xu-33194668	33194668	Glioma	Xu	0.2717	DAPK2
Xu-33194668	33194668	Glioma	Xu	-0.1729	CX3CL1
Xu-33194668	33194668	Glioma	Xu	-0.2573	HSP90AB1
Xu-33194668	33194668	Glioma	Xu	-0.2715	PRKCQ
Xu-33194668	33194668	Glioma	Xu	-0.2891	SUPT20H
Xu-33194668	33194668	Glioma	Xu	-0.3647	MAPK8IP1
Xu-33194668	33194668	Glioma	Xu	-0.3983	BID
Xu-33194668	33194668	Glioma	Xu	-0.5459	GABARAP
Xu-33194668	33194668	Glioma	Xu	-0.5709	PTEN
Li-33198677	33198677	Glioma	Li	0.516	GNS
Li-33198677	33198677	Glioma	Li	0.422	LBH
Li-33198677	33198677	Glioma	Li	0.211	SCARA3
Qu-33264518	33264518	Glioma	Qu	5.16	TRMT112
Qu-33264518	33264518	Glioma	Qu	3.34	ALKBH5
Qu-33264518	33264518	Glioma	Qu	2.7	YTHDF3
Qu-33264518	33264518	Glioma	Qu	2.12	FTO
Qu-33264518	33264518	Glioma	Qu	2.04	PICALM
Qu-33264518	33264518	Glioma	Qu	1.76	YTHDF2
Qu-33264518	33264518	Glioma	Qu	1.61	DGCR8
Qu-33264518	33264518	Glioma	Qu	-1.51	ADCY3
Qu-33264518	33264518	Glioma	Qu	-2.21	FHL2
Wang-31681595	31681595	Glioma	Wang	0.2279	ANXA2P2
Wang-31681595	31681595	Glioma	Wang	0.1448	RAET1K
Wang-31681595	31681595	Glioma	Wang	0.1232	H1-9P
Wang-31681595	31681595	Glioma	Wang	0.1056	FER1L4
Wang-31681595	31681595	Glioma	Wang	-0.217	EEF1A1P9
Wang-33914773	33914773	Glioma	Wang	0.343	CDC20
Wang-33914773	33914773	Glioma	Wang	0.25	TRIM38
Wang-33914773	33914773	Glioma	Wang	0.173	HOXB4
Wang-33914773	33914773	Glioma	Wang	-0.253	CORO6
Wang-33914773	33914773	Glioma	Wang	-0.308	CDC26
Wang-33914773	33914773	Glioma	Wang	-0.361	RNF212
Wang-33914773	33914773	Glioma	Wang	-0.381	UBE2NL
Wang-33914773	33914773	Glioma	Wang	-0.662	RFPL4B
Wu-27586240	27586240	Glioma	Wu	0.332	NFIL3
Wu-27586240	27586240	Glioma	Wu	0.167	AHR
Wu-27586240	27586240	Glioma	Wu	-1.671	ZNF423
Wu-27586240	27586240	Glioma	Wu	0.302	NFIL3
Wu-27586240	27586240	Glioma	Wu	0.237	AHR
Wu-27586240	27586240	Glioma	Wu	-0.263	ZNF423
Wu-27586240	27586240	Glioma	Wu	1.017	NFIL3
Wu-27586240	27586240	Glioma	Wu	0.453	AHR
Wu-27586240	27586240	Glioma	Wu	-0.751	ZNF423
Wu-27586240	27586240	Glioma	Wu	0.739	NFIL3
Wu-27586240	27586240	Glioma	Wu	0.48	AHR
Wu-27586240	27586240	Glioma	Wu	-0.467	ZNF423
Luo-34114970	34114970	Glioma	Luo	0.301	LEP
Luo-34114970	34114970	Glioma	Luo	0.2264	TERT
Luo-34114970	34114970	Glioma	Luo	-0.0844	SSTR3
Luo-34114970	34114970	Glioma	Luo	-0.3415	PON1
Qiu-33425732	33425732	Glioma	Qiu	0.3488	CD5
Qiu-33425732	33425732	Glioma	Qiu	0.0139	CD86
Qiu-33425732	33425732	Glioma	Qiu	0.0047	ANXA1
Qiu-33425732	33425732	Glioma	Qiu	0.0042	C5AR1
Qu-33042422	33042422	Glioma	Qu	1.163	GSK3B
Qu-33042422	33042422	Glioma	Qu	0.952	ATG10
Qu-33042422	33042422	Glioma	Qu	0.82	ULK1
Qu-33042422	33042422	Glioma	Qu	0.708	RB1CC1
Qu-33042422	33042422	Glioma	Qu	0.432	RAB33B
Qu-33042422	33042422	Glioma	Qu	-0.342	RUBCNL
Qu-33042422	33042422	Glioma	Qu	-0.562	PIK3CB
Qu-33042422	33042422	Glioma	Qu	-0.734	ATG16L2
Qu-33042422	33042422	Glioma	Qu	-0.799	PRKN
Qu-33042422	33042422	Glioma	Qu	-1.309	TBC1D5
Li-29179492	29179492	Glioma	Li	0.645	RBMX
Li-29179492	29179492	Glioma	Li	0.469	CYB561D2
Li-29179492	29179492	Glioma	Li	0.197	HOXC10
Li-29179492	29179492	Glioma	Li	-0.066	RPS4XP2
Li-29179492	29179492	Glioma	Li	-0.506	RPL36A
Yan-31289499	31289499	Glioma	Yan	0.405	DRG2
Yan-31289499	31289499	Glioma	Yan	0.336	IQSEC1
Yan-31289499	31289499	Glioma	Yan	0.336	CYB561D2
Yan-31289499	31289499	Glioma	Yan	0.262	BDH1
Yan-31289499	31289499	Glioma	Yan	0.262	MYD88
Yan-31289499	31289499	Glioma	Yan	0.262	LGALS8
Yan-31289499	31289499	Glioma	Yan	0.262	TCTA
Yan-31289499	31289499	Glioma	Yan	0.262	MSN
Yan-31289499	31289499	Glioma	Yan	0.262	DYNLT3
Yan-31289499	31289499	Glioma	Yan	0.182	SDC2
Yan-31289499	31289499	Glioma	Yan	0.182	MT1E
Yan-31289499	31289499	Glioma	Yan	0.182	ICAM1
Yan-31289499	31289499	Glioma	Yan	0.182	ISG20
Yan-31289499	31289499	Glioma	Yan	0.182	TNFRSF1A
Yan-31289499	31289499	Glioma	Yan	0.182	SLC27A3
Yan-31289499	31289499	Glioma	Yan	0.182	PDGFA
Yan-31289499	31289499	Glioma	Yan	0.182	FZD7
Yan-31289499	31289499	Glioma	Yan	0.182	MDK
Yan-31289499	31289499	Glioma	Yan	0.182	GRB10
Yan-31289499	31289499	Glioma	Yan	0.095	MEOX2
Yan-31289499	31289499	Glioma	Yan	0.095	LOXL1
Yan-31289499	31289499	Glioma	Yan	0.095	CHI3L1
Yan-31289499	31289499	Glioma	Yan	0.095	CD163
Yan-31289499	31289499	Glioma	Yan	0.095	C1S
Yan-31289499	31289499	Glioma	Yan	0.095	BCL2A1
Yan-31289499	31289499	Glioma	Yan	0.095	PDPN
Yan-31289499	31289499	Glioma	Yan	0.095	S100A8
Yan-31289499	31289499	Glioma	Yan	0.095	MX1
Yan-31289499	31289499	Glioma	Yan	-0.315	HSBP1
Yan-31289499	31289499	Glioma	Yan	-0.4	TSHR
Yan-31289499	31289499	Glioma	Yan	-1.139	ATP2A1
Feng-33230136	33230136	Glioma	Feng	-0.4617	CCDC65
Feng-33230136	33230136	Glioma	Feng	-0.5851	GNMT
Feng-33230136	33230136	Glioma	Feng	-0.6056	ENPP2
Feng-33230136	33230136	Glioma	Feng	-1.0209	RCSD1
Feng-33230136	33230136	Glioma	Feng	-2.548	GLIPR1L1
Sun-31097021	31097021	Glioma	Sun	1.1844	FANCA
Sun-31097021	31097021	Glioma	Sun	0.8772	SCN3A
Sun-31097021	31097021	Glioma	Sun	0.8285	PRRG1
Sun-31097021	31097021	Glioma	Sun	0.5723	TMEM26
Sun-31097021	31097021	Glioma	Sun	0.101	NETO2
Sun-31097021	31097021	Glioma	Sun	0.0423	SEMA6B
Sun-31097021	31097021	Glioma	Sun	0.0197	CFAP100
Sun-31097021	31097021	Glioma	Sun	0.0111	PXDN
Sun-31097021	31097021	Glioma	Sun	0.0027	GPNMB
Sun-31097021	31097021	Glioma	Sun	0.0017	ANPEP
Sun-31097021	31097021	Glioma	Sun	0.0014	DPP4
Sun-31097021	31097021	Glioma	Sun	0.0009	CDH6
Xian-30984542	30984542	Glioma	Xian	3.1563	USP46-DT
Xian-30984542	30984542	Glioma	Xian	0.4144	LOC441179
Xian-30984542	30984542	Glioma	Xian	0.3846	PON2
Cao-37812190	37812190	Glioma	CAO	0.11	HOXA5
Cao-37812190	37812190	Glioma	CAO	0.41	PTPN2
Cao-37812190	37812190	Glioma	CAO	0.14	WT1
Cao-37812190	37812190	Glioma	CAO	0.08	HOXD10
Cao-37812190	37812190	Glioma	CAO	0.14	POSTN
Cao-37812190	37812190	Glioma	CAO	0.11	ADAMDEC1
Cao-37812190	37812190	Glioma	CAO	0.1	MYBPH
Zhou-37759950	37759950	Glioma	Zhou	0.23	MAP3K14
Zhou-37759950	37759950	Glioma	Zhou	0.21	RHOC
Zhou-37759950	37759950	Glioma	Zhou	0.2	STAT1
Zhou-37759950	37759950	Glioma	Zhou	0.23	VAV3
Xiao-37686499	37686499	Glioma	Xiao	0.00101814	COL3A1
Xiao-37686499	37686499	Glioma	Xiao	0.0257429	MMP1
Xiao-37686499	37686499	Glioma	Xiao	0.000530928	CA9
Han-37662954	37662954	Glioma	Han	0.151289	ABCC3
Han-37662954	37662954	Glioma	Han	-0.609362	ARHGAP12
Han-37662954	37662954	Glioma	Han	-0.0314117	CABP4
Han-37662954	37662954	Glioma	Han	0.072512	DUSP10
Han-37662954	37662954	Glioma	Han	-0.312527	GATA5
Han-37662954	37662954	Glioma	Han	0.0812295	IGF2BP2
Han-37662954	37662954	Glioma	Han	-0.102822	IGF2BP3
Han-37662954	37662954	Glioma	Han	-0.0336055	LPIN3
Han-37662954	37662954	Glioma	Han	0.547017	MAP3K1
Han-37662954	37662954	Glioma	Han	0.0928579	MSN
Han-37662954	37662954	Glioma	Han	0.258132	MT3
Han-37662954	37662954	Glioma	Han	0.132752	NOL3
Han-37662954	37662954	Glioma	Han	0.615521	PGM1
Han-37662954	37662954	Glioma	Han	-0.0256113	PLAT
Han-37662954	37662954	Glioma	Han	-0.637104	RRAGA
Han-37662954	37662954	Glioma	Han	0.151039	SP110
Han-37662954	37662954	Glioma	Han	0.129155	TP73
Han-37662954	37662954	Glioma	Han	0.25543	WEE1
Chen-33591634	33591634	LGG	Chen	0.7426	FGF7
Chen-33591634	33591634	LGG	Chen	0.3481	ERBB2
Chen-33591634	33591634	LGG	Chen	0.3194	LRRK2
Chen-33591634	33591634	LGG	Chen	0.3025	SMURF1
Chen-33591634	33591634	LGG	Chen	0.1386	NFE2L2
Chen-33591634	33591634	LGG	Chen	0.0978	ITGA3
Chen-33591634	33591634	LGG	Chen	0.0781	TP73
Chen-33591634	33591634	LGG	Chen	0.0683	DLC1
Chen-33591634	33591634	LGG	Chen	0.0646	CAPN1
Chen-33591634	33591634	LGG	Chen	0.0541	DIRAS3
Chen-33591634	33591634	LGG	Chen	0.039	RBM18
Chen-33591634	33591634	LGG	Chen	0.0344	H3C4
Chen-33591634	33591634	LGG	Chen	0.0251	ANXA5
Chen-33591634	33591634	LGG	Chen	0.0036	H3C10
Chen-33591634	33591634	LGG	Chen	-0.0112	ACBD5
Chen-33591634	33591634	LGG	Chen	-0.0341	BNIP3
Chen-33591634	33591634	LGG	Chen	-0.0384	PEA15
Chen-33591634	33591634	LGG	Chen	-0.1073	NRG3
Chen-33591634	33591634	LGG	Chen	-0.1092	RRAGA
Chen-33591634	33591634	LGG	Chen	-0.1635	BAG1
Chen-33591634	33591634	LGG	Chen	-0.1815	KCNK3
Chen-33591634	33591634	LGG	Chen	-0.1824	RNF185
Chen-33591634	33591634	LGG	Chen	-0.3107	PTK6
Chen-33591634	33591634	LGG	Chen	-0.893	SAR1A
Zheng-34212046	34212046	LGG	Zheng	0.696	ZCCHC4
Zheng-34212046	34212046	LGG	Zheng	0.5	SETD2
Zheng-34212046	34212046	LGG	Zheng	0.414	IGF2BP2
Zheng-34212046	34212046	LGG	Zheng	0.392	IGF2BP3
Zheng-34212046	34212046	LGG	Zheng	0.184	YTHDF2
Zheng-34212046	34212046	LGG	Zheng	0.122	RBM15
Zheng-34212046	34212046	LGG	Zheng	-0.029	ALKBH3
Zheng-34212046	34212046	LGG	Zheng	-0.517	EIF3H
Zheng-34212046	34212046	LGG	Zheng	-0.649	YTHDC1
Lin-33969375	33969375	LGG	Lin	0.2488	ARC
Lin-33969375	33969375	LGG	Lin	-0.1981	GRID2
Lin-33969375	33969375	LGG	Lin	-0.2675	GRIK2
Lin-33969375	33969375	LGG	Lin	-0.5037	GABRD
Liu-31247469	31247469	LGG	Liu	0.1311	NKAIN1P2
Liu-31247469	31247469	LGG	Liu	0.0743	HSPB1P1
Liu-31247469	31247469	LGG	Liu	0.0641	RP5-1132H15.3
Liu-31247469	31247469	LGG	Liu	0.0201	H1-9P
Liu-31247469	31247469	LGG	Liu	-0.0989	PKMP3
Wu-31475440	31475440	LGG	Wu	0.47	ARSL
Wu-31475440	31475440	LGG	Wu	0.46	GLA
Wu-31475440	31475440	LGG	Wu	0.26	ARSJ
Wu-31475440	31475440	LGG	Wu	0.17	UGCG
Wu-31475440	31475440	LGG	Wu	0.04	GLB1
Wu-31475440	31475440	LGG	Wu	0.01	PIK3CB
Wu-31475440	31475440	LGG	Wu	-0.04	CDIPT
Wu-31475440	31475440	LGG	Wu	-0.08	PIK3C2G
Wu-31475440	31475440	LGG	Wu	-0.25	MTMR7
Ni-32309356	32309356	LGG	Ni	0.597	GNGT2
Ni-32309356	32309356	LGG	Ni	0.381	ITGB2
Ni-32309356	32309356	LGG	Ni	0.346	GPR183
Ni-32309356	32309356	LGG	Ni	0.344	GNG5
Ni-32309356	32309356	LGG	Ni	0.269	GNG12
Ni-32309356	32309356	LGG	Ni	0.245	CXCR3
Ni-32309356	32309356	LGG	Ni	0.23	PTAFR
Ni-32309356	32309356	LGG	Ni	0.181	CXCL11
Ni-32309356	32309356	LGG	Ni	0.171	TAS1R1
Ni-32309356	32309356	LGG	Ni	0.158	ANXA1
Ni-32309356	32309356	LGG	Ni	0.147	OPRK1
Ni-32309356	32309356	LGG	Ni	0.093	CCR5
Ni-32309356	32309356	LGG	Ni	0.063	APLNR
Ni-32309356	32309356	LGG	Ni	0.03	FCER1G
Ni-32309356	32309356	LGG	Ni	0.024	GNG13
Ni-32309356	32309356	LGG	Ni	-0.026	HLA-B
Ni-32309356	32309356	LGG	Ni	-0.045	HRH3
Ni-32309356	32309356	LGG	Ni	-0.119	CXCR4
Ni-32309356	32309356	LGG	Ni	-0.13	CXCL9
Ni-32309356	32309356	LGG	Ni	-0.174	SSTR1
Ni-32309356	32309356	LGG	Ni	-0.302	VAMP8
Ni-32309356	32309356	LGG	Ni	-0.37	C3
Ni-32309356	32309356	LGG	Ni	-0.371	CCL5
Ni-32309356	32309356	LGG	Ni	-0.523	PTPN6
Ni-32309356	32309356	LGG	Ni	-0.535	SYK
Xu-33665000	33665000	LGG	Xu	0.362	PLEKHA4
Xu-33665000	33665000	LGG	Xu	0.32	EMP1
Xu-33665000	33665000	LGG	Xu	0.312	CRTAC1
Xu-33665000	33665000	LGG	Xu	0.301	PCSK2
Xu-33665000	33665000	LGG	Xu	0.268	S100A10
Xu-33665000	33665000	LGG	Xu	0.244	VCAM1
Xu-33665000	33665000	LGG	Xu	0.178	PGAM2
Li-31171919	31171919	LGG	Li	1.048	EIF3I
Li-31171919	31171919	LGG	Li	0.797	EIF3K
Lin-33069830	33069830	LGG	Lin	1.2245	MUL1
Lin-33069830	33069830	LGG	Lin	0.1784	CXCR4
Lin-33069830	33069830	LGG	Lin	-0.6654	RIPK2
Lin-33069830	33069830	LGG	Lin	1.2245	MUL1
Lin-33069830	33069830	LGG	Lin	0.1784	CXCR4
Lin-33069830	33069830	LGG	Lin	-0.6654	RIPK2
Xiao-33381460	33381460	LGG	Xiao	0.0279	HYAL2
Xiao-33381460	33381460	LGG	Xiao	0.0084	MMP2
Xiao-33381460	33381460	LGG	Xiao	0.0076	CD44
Xiao-33381460	33381460	LGG	Xiao	0.0006	SPP1
Zheng-33594759	33594759	LGG	Zheng	0.8435	EIF2AK4
Zheng-33594759	33594759	LGG	Zheng	0.7676	FANCD2
Zheng-33594759	33594759	LGG	Zheng	0.6461	TP63
Zheng-33594759	33594759	LGG	Zheng	0.5302	NFE2L2
Zheng-33594759	33594759	LGG	Zheng	0.5196	BMAL1
Zheng-33594759	33594759	LGG	Zheng	0.4601	HSPB1
Zheng-33594759	33594759	LGG	Zheng	0.4203	LAMP2
Zheng-33594759	33594759	LGG	Zheng	0.2582	MT3
Zheng-33594759	33594759	LGG	Zheng	-0.4842	MAP3K5
Zheng-33594759	33594759	LGG	Zheng	-0.5619	VDAC2
Zheng-33594759	33594759	LGG	Zheng	-0.6546	CHMP5
Zheng-33594759	33594759	LGG	Zheng	-0.9802	DNAJB6
Guo-33768004	33768004	LGG	Guo	-0.82	BAG1
Guo-33768004	33768004	LGG	Guo	-0.75	BID
Guo-33768004	33768004	LGG	Guo	-0.45	NRG3
Guo-33768004	33768004	LGG	Guo	0.27	MAP1LC3C
Guo-33768004	33768004	LGG	Guo	-0.36	PTK6
Zhang-32431729	32431729	LGG	Zhang	0.9147	APOBEC3C
Zhang-32431729	32431729	LGG	Zhang	0.7454	SP100
Zhang-32431729	32431729	LGG	Zhang	0.417	ALOX5AP
Zhang-32431729	32431729	LGG	Zhang	-0.886	ADAP2
Zhang-32431729	32431729	LGG	Zhang	-0.7359	FCGRT
Zhang-32431729	32431729	LGG	Zhang	-0.645	LRRC25
Zhang-32431729	32431729	LGG	Zhang	0.6317	GNG5
Li-31272213	31272213	LGG	Li	0.5516	ITPRIPL1
Li-31272213	31272213	LGG	Li	0.3909	H2AC8
Li-31272213	31272213	LGG	Li	0.2859	LRRK2
Li-31272213	31272213	LGG	Li	-1.3648	POMC
Zhang-32351547	32351547	LGG	Zhang	0.3862	CANX
Zhang-32351547	32351547	LGG	Zhang	0.1807	HSPA1B
Zhang-32351547	32351547	LGG	Zhang	-0.7128	PSMC6
Zhang-32351547	32351547	LGG	Zhang	-0.6808	RFXAP
Zhang-32351547	32351547	LGG	Zhang	-0.277	KLRC2
Zhang-32351547	32351547	LGG	Zhang	0.341	TAP1
Song-31853837	31853837	LGG	Song	0.7937	TROAP
Song-31853837	31853837	LGG	Song	0.6566	STIMATE
Song-31853837	31853837	LGG	Song	0.6549	CNGA3
Song-31853837	31853837	LGG	Song	0.6425	GALNT4
Song-31853837	31853837	LGG	Song	0.5721	WNT6
Song-31853837	31853837	LGG	Song	0.5707	AGO2
Song-31853837	31853837	LGG	Song	0.4971	NKX2-5
Song-31853837	31853837	LGG	Song	0.4037	HOXD4
Song-31853837	31853837	LGG	Song	0.3574	HOXB13
Song-31853837	31853837	LGG	Song	0.3047	TNC
Song-31853837	31853837	LGG	Song	0.2576	PTCRA
Song-31853837	31853837	LGG	Song	0.2249	HOXD10
Song-31853837	31853837	LGG	Song	0.2109	SIX1
Song-31853837	31853837	LGG	Song	0.0228	CDC20
Song-31853837	31853837	LGG	Song	0.0006	NEIL3
Song-31853837	31853837	LGG	Song	-1.4057	SFRP2
Song-31853837	31853837	LGG	Song	-1.261	BMP2
Song-31853837	31853837	LGG	Song	-1.2395	HTR2C
Song-31853837	31853837	LGG	Song	-414	GRM4
Song-31853837	31853837	LGG	Song	-0.866	MYOD1
Song-31853837	31853837	LGG	Song	-0.0346	DLL3
Li-32160398	32160398	LGG	Li	0.1141	CHST6
Li-32160398	32160398	LGG	Li	0.0731	CDCA7L
Li-32160398	32160398	LGG	Li	0.0333	C21orf62
Li-32160398	32160398	LGG	Li	0.003	AEBP1
Li-32160398	32160398	LGG	Li	0.2196	HOXA11
Li-32160398	32160398	LGG	Li	0.0403	IGSF3
Li-32160398	32160398	LGG	Li	0.0106	ITGB4
Li-32160398	32160398	LGG	Li	0.0078	SDC4
Li-32160398	32160398	LGG	Li	-0.0789	CUX2
Li-32160398	32160398	LGG	Li	-1.2557	CPA3
Zhang-33363544	33363544	LGG	Zhang	-0.507	GDNF
Zhang-33363544	33363544	LGG	Zhang	-0.109	BMPR1A
Zhang-33363544	33363544	LGG	Zhang	-0.059	BID
Zhang-33363544	33363544	LGG	Zhang	-0.003	NMB
Zhang-33363544	33363544	LGG	Zhang	0.058	MAVS
Zhang-33363544	33363544	LGG	Zhang	0.049	SEMA5A
Zhang-33363544	33363544	LGG	Zhang	0.044	FABP6
Zhang-33363544	33363544	LGG	Zhang	0.044	IFIH1
Zhang-33363544	33363544	LGG	Zhang	0.036	APOBEC3C
Zhang-33363544	33363544	LGG	Zhang	0.035	TMSB15A
Zhang-33363544	33363544	LGG	Zhang	0.015	F2R
Zhang-33363544	33363544	LGG	Zhang	0.01	CSRP1
Zhang-33363544	33363544	LGG	Zhang	0.006	S100A16
Zhang-33363544	33363544	LGG	Zhang	0.004	PLTP
Zhang-33363544	33363544	LGG	Zhang	0.002	CDK4
Zhang-33363544	33363544	LGG	Zhang	0.001	EGFR
Wang-32519365	32519365	LGG	Wang	-0.932	PTK6
Wang-32519365	32519365	LGG	Wang	-0.83	MYC
Wang-32519365	32519365	LGG	Wang	-0.82	IKBKE
Wang-32519365	32519365	LGG	Wang	-0.758	TP73
Wang-32519365	32519365	LGG	Wang	-0.689	GRID2
Wang-32519365	32519365	LGG	Wang	-0.626	BIRC5
Wang-32519365	32519365	LGG	Wang	0.925	FOXO1
Deng-34164339	34164339	LGG	Deng	-0.2354	SNORD115-45
Deng-34164339	34164339	LGG	Deng	-0.2338	SNORA80D
Deng-34164339	34164339	LGG	Deng	-0.2258	SNORD73B
Deng-34164339	34164339	LGG	Deng	-0.223	SNORA40
Deng-34164339	34164339	LGG	Deng	-0.1293	SNORA31
Deng-34164339	34164339	LGG	Deng	-0.2054	LOC124905292
Deng-34164339	34164339	LGG	Deng	0.3153	SNORA63
Deng-34164339	34164339	LGG	Deng	0.2783	SNORA59A
Deng-34164339	34164339	LGG	Deng	0.2547	SNORA72
Deng-34164339	34164339	LGG	Deng	0.2076	SNORA22B
Deng-34164339	34164339	LGG	Deng	0.1889	SNORD91A
Guo-37809899	37809899	LGG	Guo	-0.028	PPP2R5C
Guo-37809899	37809899	LGG	Guo	0.054	TNFRSF14
Guo-37809899	37809899	LGG	Guo	0.005	IFNGR2
Guo-37809899	37809899	LGG	Guo	0.037	MAP2K3
Guo-37809899	37809899	LGG	Guo	0.003	MCC
Guo-37809899	37809899	LGG	Guo	0.06	MYD88
Guo-37809899	37809899	LGG	Guo	0.182	NFATC3
Guo-37809899	37809899	LGG	Guo	0.023	PLCG1
Zhu-37713112	37713112	LGG	Zhu	0.3413	TNFRSF11B
Zhu-37713112	37713112	LGG	Zhu	0.1794	METTL7B
Zhu-37713112	37713112	LGG	Zhu	-0.2905	SSTR2
Zhu-37713112	37713112	LGG	Zhu	0.3566	OXTR
Zhu-37713112	37713112	LGG	Zhu	0.2803	CDKN2C
Zhu-37713112	37713112	LGG	Zhu	0.1194	H19
